# Supplementary material for: European Rabbit Invasion in a Semi-Arid Ecosystem of Chile: How Relevant Is Its Role in Food Webs?
Source: Life (Basel). 2023 Mar 31;13(4):916. doi: 10.3390/life13040916 (PMC10144028; doi:10.3390/life13040916)
Supplement: Supplementary file 1 [file life-13-00916-s001.zip]

Archive with 1 entries (1 files):
- life-2269990-supplementary.pdf
